# Supplementary material for: Risk Factors for Peripheral Nerve Injury Following Revision Total Hip Arthroplasty in 112,310 Patients
Source: J Clin Med. 2024 Mar 20;13(6):1779. doi: 10.3390/jcm13061779 (PMC10971509; doi:10.3390/jcm13061779)
Supplement: Supplementary file 1 [file jcm-13-01779-s001.zip]

Archive with 1 entries (1 files):
- jcm-2884758-supplementary.pdf
